# Supplementary material for: Xanthan Gum as an Eco-Friendly Corrosion Inhibitor for N80 Carbon Steel Under High Pressure and High Temperature in Saline CO2-Saturated Solution
Source: Materials (Basel). 2025 Sep 23;18(19):4450. doi: 10.3390/ma18194450 (PMC12525378; doi:10.3390/ma18194450)
Supplement: Supplementary file 1 [file materials-18-04450-s001.zip]

Archive with 1 entries (1 files):
- materials-3852774-supplementary.pdf
